# Supplementary material for: Multi‐Omics Profiling and Experimental Verification of Lysosomes‐Related Genes in Hepatocellular Carcinoma
Source: J Cell Mol Med. 2024 Dec 18;28(24):e70225. doi: 10.1111/jcmm.70225 (PMC11655306; doi:10.1111/jcmm.70225)
Supplement: Supplementary file 5 — Table S2. Sequence of CTSV knockdown. [file JCMM-28-e70225-s003.xlsx]

## Sheet: Sheet1
shCTSV#1：TTCCAAAATTTGACCAAAATTTG
shCTSV#2：TCCAAAATTTGACCAAAATTTGG
